# Supplementary material for: Fecal and blood microbiota profiles and presence of nonalcoholic fatty liver disease in obese versus lean subjects
Source: PLoS One. 2019 Mar 14;14(3):e0213692. doi: 10.1371/journal.pone.0213692 (PMC6417675; doi:10.1371/journal.pone.0213692)
Supplement: S1 Table — (XLSX) [file pone.0213692.s001.xlsx]

## Sheet: 시트1
Family level
1) total NAFLD
Taxa	counts in control	counts in NAFLD	coefficient values	pvalues	adjPvalues
f__Enterobacteriaceae	102.539	35.0633	-1.23883	5.54421e-16	1.66326e-14
f__Desulfovibrionaceae	147.019	44.9278	-1.40711	1.51402e-15	4.54207e-14
2) lean NAFLD
Taxa	counts in control	counts in NAFLD	coefficient values	pvalues	adjPvalues
f__Desulfovibrionaceae	134.073	5.1158	-2.10747	5.34617e-20	1.60385e-18
f__Enterobacteriaceae	74.6295	4.84481	-1.50718	3.30851e-18	9.92552e-17
3) obese NAFLD
Taxa	counts in control	counts in NAFLD	coefficient values	pvalues	adjPvalues
f__Desulfovibrionaceae	8.26586	39.812	1.43985	4.51873e-06	0.000135562
f__Leuconostocaceae	46.761	71.1939	-1.16765	0.00138074	0.0414221
Genus level
1) total NAFLD
Taxa	counts in control	counts in NAFLD	coefficient values	pvalues	adjPvalues
g__Fastidiosipila	184.148	26.7313	-1.78963	1.29646e-22	9.46413e-21
g__Bilophila	107.065	14.242	-1.83135	2.45031e-22	1.78872e-20
g__Citrobacter	90.426	32.5621	-1.3979	2.47386e-18	1.80592e-16
g__Acidaminococcus	98.4502	25.5491	-1.15931	8.97999e-14	6.55539e-12
g__Parasutterella	141.835	36.4253	-1.1917	2.13934e-13	1.56172e-11
g__Turicibacter	249.571	56.4297	-1.07799	5.1884e-12	3.78753e-10
g__Erysipelothrix	161.232	40.9375	-0.941811	2.22966e-10	1.62765e-08
g__Faecalibacterium	192.61	48.2367	-1.18254	2.88916e-10	2.10908e-08
2) lean NAFLD
Taxa	counts in control	counts in NAFLD	coefficient values	pvalues	adjPvalues
g__Bilophila	95.9903	0	-2.45063	1.49223e-28	1.04456e-26
g__Fastidiosipila	146.392	5.08414	-1.82333	1.06397e-17	7.44776e-16
g__Citrobacter	62.6892	3.77849	-1.60181	1.48199e-17	1.03739e-15
g__Acidaminococcus	83.6967	5.8581	-1.70628	4.24144e-15	2.96901e-13
g__Filifactor	244.179	10.047	-1.5181	4.3404e-14	3.03828e-12
g__Gracilibacter	280.724	10.5294	-1.68289	2.42607e-13	1.69825e-11
g__Faecalibacterium	159.162	7.65578	-1.63713	3.84553e-13	2.69187e-11
g__Turicibacter	208.642	9.45304	-1.38072	2.03064e-12	1.42145e-10
g__Parasutterella	115.611	10.8842	-1.11836	2.81234e-09	1.96864e-07
g__Roseburia	121.317	15.457	-1.1196	1.2068e-07	8.44761e-06
3) obese NAFLD
Taxa	counts in control	counts in NAFLD	coefficient values	pvalues	adjPvalues
g__Fastidiosipila	27.2195	21.6472	-2.00099	1.41723e-06	9.63719e-05
g__Erysipelothrix	10.1648	21.1677	-1.30577	2.04771e-06	0.000139244
g__Roseburia	17.0326	41.1561	-0.995659	3.08935e-05	0.00210075
g__Weissella	46.761	71.1939	-1.24532	0.000694921	0.0472546
