# Supplementary material for: Fecal and blood microbiota profiles and presence of nonalcoholic fatty liver disease in obese versus lean subjects
Source: PLoS One. 2019 Mar 14;14(3):e0213692. doi: 10.1371/journal.pone.0213692 (PMC6417675; doi:10.1371/journal.pone.0213692)
Supplement: S2 Table — (XLSX) [file pone.0213692.s002.xlsx]

## Sheet: 시트1
Phylum level
1) total NAFLD
Taxa	counts in control	counts in NAFLD	coefficient values	pvalues	adjPvalues
p__Deinococcus-Thermus	105.45	17.9114	-0.92578	7.78884e-05	0.00116833
2) lean NAFLD	No significant result
3) obese NAFLD
Taxa	counts in control	counts in NAFLD	coefficient values	pvalues	adjPvalues
p__Deinococcus-Thermus	18.749	8.98325	-1.6051	0.000365103	0.00620675
Family level
1) total NAFLD
Taxa	counts in control	counts in NAFLD	coefficient values	pvalues	adjPvalues
f__Nocardioidaceae	50.3708	6.53519	-1.26681	2.5064e-14	2.35602e-12
f__Deinococcaceae	144.414	22.8814	-1.11771	5.74231e-12	5.39777e-10
f__Leuconostocaceae	58.2247	3.9811	-0.950051	5.37373e-11	5.05131e-09
f__Beijerinckiaceae	85.711	13.5165	-1.0088	1.05951e-09	9.95942e-08
f__Desulfobacteraceae	97.7717	14.9686	-0.767385	1.10455e-06	0.000103827
f__Deferribacterales_incertae_sedis	19.4314	24.8438	0.606934	4.51099e-06	0.000424033
2) lean NAFLD
Taxa	counts in control	counts in NAFLD	coefficient values	pvalues	adjPvalues
f__Deferribacterales_incertae_sedis	18.9279	15.7625	1.51455	8.2672e-11	8.18453e-09
f__Succinivibrionaceae	64.2332	2.67583	-1.34948	5.39677e-08	5.34281e-06
f__Erythrobacteraceae	51.8085	20.1942	1.0152	3.85907e-06	0.000382048
3) obese NAFLD
Taxa	counts in control	counts in NAFLD	coefficient values	pvalues	adjPvalues
f__Beijerinckiaceae	21.8872	4.43034	-2.25472	9.15852e-14	8.70059e-12
f__Leuconostocaceae	13.7472	3.28636	-2.24973	1.34578e-12	1.27849e-10
f__Methanosarcinaceae	7.98776	5.02119	-2.18242	5.36453e-09	5.0963e-07
f__Deinococcaceae	18.749	11.4606	-1.77127	1.51405e-08	1.43834e-06
f__Desulfobacteraceae	11.6817	6.70488	-1.43051	8.1156e-08	7.70982e-06
f__Nocardioidaceae	13.5963	0.32834	-1.26685	3.47499e-07	3.30124e-05
f__Rubritaleaceae	9.02404	2.34754	-1.39829	6.60238e-07	6.27227e-05
f__Rhodobacteraceae	3.54482	37.6755	1.82748	1.54141e-05	0.00146434
f__Micrococcaceae	6.01484	6.5228	-1.24722	2.0722e-05	0.00196859
f__Succinivibrionaceae	3.38444	19.9933	2.21471	2.8386e-05	0.00269667
f__Xanthomonadaceae	17.7012	12.6273	-1.22892	6.2219e-05	0.0059108
Genus level
1) total NAFLD
Taxa	counts in control	counts in NAFLD	coefficient values	pvalues	adjPvalues
g__Nocardioides	50.3708	6.53519	-1.19386	6.22882e-14	7.35001e-12
g__Deinococcus	144.414	22.8814	-1.17155	9.21345e-13	1.08719e-10
g__Leuconostoc	58.2247	3.9811	-0.880498	7.55364e-10	8.91329e-08
g__Caldithrix	19.4314	24.8438	0.599708	1.19158e-05	0.00140607
g__Clostridium_sensu_stricto	83.2057	18.5928	-0.65676	2.05932e-05	0.00242999
2) lean NAFLD
Taxa	counts in control	counts in NAFLD	coefficient values	pvalues	adjPvalues
g__Caldithrix	18.9279	15.7625	1.68802	1.27212e-11	1.76824e-09
g__Delftia	22.2571	9.402	1.26889	5.0715e-09	7.04939e-07
g__Alcanivorax	77.3681	20.5352	1.10427	1.9603e-05	0.00272482
g__Anaerobiospirillum	64.2332	2.67583	-0.988591	6.94604e-05	0.00965499
3) obese NAFLD
Taxa	counts in control	counts in NAFLD	coefficient values	pvalues	adjPvalues
g__Leuconostoc	13.7472	3.28636	-2.25271	5.31881e-13	6.59533e-11
g__Beijerinckia	15.9424	4.43034	-1.78784	3.44035e-09	4.26604e-07
g__Deinococcus	18.749	11.4606	-1.75588	1.5368e-08	1.90563e-06
g__Maribacter	8.65796	5.18311	-1.67037	5.37144e-08	6.66059e-06
g__Parabacteroides	23.7227	10.0399	-1.69919	1.18903e-07	1.4744e-05
g__Rubritalea	9.02404	2.34754	-1.41868	2.87555e-07	3.56568e-05
g__Actibacter	14.561	5.74899	-1.47225	4.79811e-07	5.94966e-05
g__Clostridium_sensu_stricto	11.4072	12.1366	-1.56214	5.78061e-07	7.16795e-05
g__Anaerobiospirillum	3.38444	19.9933	2.25828	5.77055e-06	0.000715549
g__Lysobacter	12.871	5.99122	-1.18915	2.69152e-05	0.00333749
g__Chryseoglobus	1.02833	16.1725	1.22287	4.56815e-05	0.00566451
g__Clostridium_IV	12.1788	12.0856	-1.08802	4.66638e-05	0.00578631
g__Nocardioides	13.5963	0.32834	-0.820373	6.86356e-05	0.00851081
g__Legionella	7.11309	2.3402	-1.03184	8.08668e-05	0.0100275
g__Aestuariicola	5.26324	61.2288	1.0997	0.000173184	0.0214749
